# Supplementary material for: Affinity-guided labeling reveals P2X7 nanoscale membrane redistribution during BV2 microglial activation
Source: eLife. 2026 Jan 9;14:RP106096. doi: 10.7554/eLife.106096 (PMC12788799; doi:10.7554/eLife.106096)
Supplement: Figure 2—source data 2. [file elife-106096-fig2-data2.zip]

Archive with 9 entries (8 files):
- Figure 2-source data 2/
- Figure 2-source data 2/.DS_Store
- __MACOSX/Figure 2-source data 2/._.DS_Store
- Figure 2-source data 2/Kinetics X7-uP pulldown.jpg
- __MACOSX/Figure 2-source data 2/._Kinetics X7-uP pulldown.jpg
- Figure 2-source data 2/Kinetics X7-uP control Actin.jpg
- __MACOSX/Figure 2-source data 2/._Kinetics X7-uP control Actin.jpg
- Figure 2-source data 2/Kinetics X7-uP input.jpg
- __MACOSX/Figure 2-source data 2/._Kinetics X7-uP input.jpg
