# Supplementary material for: Affinity-guided labeling reveals P2X7 nanoscale membrane redistribution during BV2 microglial activation
Source: eLife. 2026 Jan 9;14:RP106096. doi: 10.7554/eLife.106096 (PMC12788799; doi:10.7554/eLife.106096)
Supplement: Figure 2—figure supplement 1—source data 2. [file elife-106096-fig2-figsupp1-data2.zip]

Archive with 17 entries (16 files):
- Figure 2-figure supplement 1-source data 2/
- Figure 2-figure supplement 1-source data 2/Kinetics 2.5 microM X7-uP pulldown and input low exposure.png
- __MACOSX/Figure 2-figure supplement 1-source data 2/._Kinetics 2.5 microM X7-uP pulldown and input low exposure.png
- Figure 2-figure supplement 1-source data 2/P2X7c-myc pulldown, input and Actin low exposure.png
- __MACOSX/Figure 2-figure supplement 1-source data 2/._P2X7c-myc pulldown, input and Actin low exposure.png
- Figure 2-figure supplement 1-source data 2/Kinetics 0.5 microM X7-uP Input.png
- __MACOSX/Figure 2-figure supplement 1-source data 2/._Kinetics 0.5 microM X7-uP Input.png
- Figure 2-figure supplement 1-source data 2/Kinetics 0.5 microM X7-uP Pulldown.png
- __MACOSX/Figure 2-figure supplement 1-source data 2/._Kinetics 0.5 microM X7-uP Pulldown.png
- Figure 2-figure supplement 1-source data 2/kinetics 2.5 microM X7-uP Actin.png
- __MACOSX/Figure 2-figure supplement 1-source data 2/._kinetics 2.5 microM X7-uP Actin.png
- Figure 2-figure supplement 1-source data 2/P2X7c-myc pulldown, input and Actin high exposure.png
- __MACOSX/Figure 2-figure supplement 1-source data 2/._P2X7c-myc pulldown, input and Actin high exposure.png
- Figure 2-figure supplement 1-source data 2/Kinetics 0.5 microM X7-uP Actin.jpg
- __MACOSX/Figure 2-figure supplement 1-source data 2/._Kinetics 0.5 microM X7-uP Actin.jpg
- Figure 2-figure supplement 1-source data 2/Kinetics 2.5 microM X7-uP pulldown and input high exposure.png
- __MACOSX/Figure 2-figure supplement 1-source data 2/._Kinetics 2.5 microM X7-uP pulldown and input high exposure.png
