# Supplementary material for: Affinity-guided labeling reveals P2X7 nanoscale membrane redistribution during BV2 microglial activation
Source: eLife. 2026 Jan 9;14:RP106096. doi: 10.7554/eLife.106096 (PMC12788799; doi:10.7554/eLife.106096)
Supplement: Figure 2—figure supplement 2—source data 1. [file elife-106096-fig2-figsupp2-data1.zip]

Archive with 2 entries (2 files):
- Figure 2-figure supplement 2-source data 1.pdf
- __MACOSX/._Figure 2-figure supplement 2-source data 1.pdf
