# Supplementary material for: Affinity-guided labeling reveals P2X7 nanoscale membrane redistribution during BV2 microglial activation
Source: eLife. 2026 Jan 9;14:RP106096. doi: 10.7554/eLife.106096 (PMC12788799; doi:10.7554/eLife.106096)
Supplement: Figure 2—figure supplement 2—source data 2. [file elife-106096-fig2-figsupp2-data2.zip]

Archive with 9 entries (8 files):
- Figure 2-figure supplement 2-source data 2/
- Figure 2-figure supplement 2-source data 2/Control Actin HEK cells.png
- __MACOSX/Figure 2-figure supplement 2-source data 2/._Control Actin HEK cells.png
- Figure 2-figure supplement 2-source data 2/X7-uP in BV2 cells.png
- __MACOSX/Figure 2-figure supplement 2-source data 2/._X7-uP in BV2 cells.png
- Figure 2-figure supplement 2-source data 2/Control Actin BV2 cells.png
- __MACOSX/Figure 2-figure supplement 2-source data 2/._Control Actin BV2 cells.png
- Figure 2-figure supplement 2-source data 2/X7-uP in HEK cells.png
- __MACOSX/Figure 2-figure supplement 2-source data 2/._X7-uP in HEK cells.png
