# Supplementary material for: Affinity-guided labeling reveals P2X7 nanoscale membrane redistribution during BV2 microglial activation
Source: eLife. 2026 Jan 9;14:RP106096. doi: 10.7554/eLife.106096 (PMC12788799; doi:10.7554/eLife.106096)
Supplement: Figure 3—source code 1. [file elife-106096-fig3-code1.zip]

Archive with 1 entries (1 files):
- eLife-VOR-RA-2025-106096/Figure 3source data 2.R
