# Supplementary material for: Affinity-guided labeling reveals P2X7 nanoscale membrane redistribution during BV2 microglial activation
Source: eLife. 2026 Jan 9;14:RP106096. doi: 10.7554/eLife.106096 (PMC12788799; doi:10.7554/eLife.106096)
Supplement: Figure 3—figure supplement 1—source data 2. [file elife-106096-fig3-figsupp1-data2.zip]

Archive with 11 entries (10 files):
- Figure 3-figure supplement 1-source data 2/
- Figure 3-figure supplement 1-source data 2/Actin control for input.jpg
- __MACOSX/Figure 3-figure supplement 1-source data 2/._Actin control for input.jpg
- Figure 3-figure supplement 1-source data 2/Surface expression of P2X with @GFP.jpg
- __MACOSX/Figure 3-figure supplement 1-source data 2/._Surface expression of P2X with @GFP.jpg
- Figure 3-figure supplement 1-source data 2/.DS_Store
- __MACOSX/Figure 3-figure supplement 1-source data 2/._.DS_Store
- Figure 3-figure supplement 1-source data 2/Actin control for surface expression.jpg
- __MACOSX/Figure 3-figure supplement 1-source data 2/._Actin control for surface expression.jpg
- Figure 3-figure supplement 1-source data 2/Input with @GFP.jpg
- __MACOSX/Figure 3-figure supplement 1-source data 2/._Input with @GFP.jpg
