# Supplementary material for: Affinity-guided labeling reveals P2X7 nanoscale membrane redistribution during BV2 microglial activation
Source: eLife. 2026 Jan 9;14:RP106096. doi: 10.7554/eLife.106096 (PMC12788799; doi:10.7554/eLife.106096)
Supplement: Figure 5—figure supplement 1—source data 2. [file elife-106096-fig5-figsupp1-data2.zip]

Archive with 5 entries (4 files):
- Figure 5-figure supplement 1-source data 2/
- Figure 5-figure supplement 1-source data 2/X7-uP labeling in BV2 cells pulldown and input.png
- __MACOSX/Figure 5-figure supplement 1-source data 2/._X7-uP labeling in BV2 cells pulldown and input.png
- Figure 5-figure supplement 1-source data 2/X7-uP labeling in BV2 cells control Actin.png
- __MACOSX/Figure 5-figure supplement 1-source data 2/._X7-uP labeling in BV2 cells control Actin.png
